# Supplementary material for: Multiple ETS Family Proteins Regulate PF4 Gene Expression by Binding to the Same ETS Binding Site
Source: PLoS One. 2011 Sep 12;6(9):e24837. doi: 10.1371/journal.pone.0024837 (PMC3171469; doi:10.1371/journal.pone.0024837)
Supplement: Table S1 — Sequences of the oligonucleotides. (XLS) [file pone.0024837.s006.xls]

## Sheet: Table1
	Table 1	Sequences of the Oligonulceotides.
	Real-time RT-PCR
	PF4	forward	5'-TGCAGTGCCTGTGTGTGAAGAC-3'
		reverse	5'-CTTCCATTCTTCAGCGTGGCTATCA-3'
	NF-E2p45	forward	5'-CACAACTTACTGCCCCTGCTC-3'
		reverse	5'-GTGGCTTGGAGACTGGTATGG-3'
	GATA-1	forward	5'-GCCCTGACTTTTCCAGTACCTTCTTT-3'
		reverse	5'-GCTCCGCAGTTCACACACTC-3'
	ETS-1	forward	5'-CAGAGGAAGGATGGGCAAA-3'
		reverse	5'-CAGAATGGAGAAGGGAACAAAAG-3'
	PU.1	forward	5'-CCAGCTCAGATGAGGAGGAG-3'
		reverse	5'-GTCCAACAGGAACTGGTACAGG-3'
	FLI-1	forward	5'-TGGAGTGGGCCATAAAGGAG-3'
		reverse	5'-CTTCCGTGTTGTAGAGGGTGGT-3'
	ELF-1	forward	5'-ATTTGCAATGGAACCGTCAG-3'
		reverse	5'-GTGAACTGCGAGGAGAAAAGGT-3'
	GABPa	forward	5'-GATACCCTATGATCCCATACAGTGG-3'
		reverse	5'-TCCCCGAAATGTTGAGTGTG-3'
	GAPDH	forward	5'-TGCACCACCAACTGCTTAGC-3'
		reverse	5'-GGCATGGACTGTGGTCATGAG-3'
	RT-PCR
	PF4	forward	5'-AGCATGAGCTCCGCAGCCGGGTTCT-3'
		reverse	5'-GTAGGCAGCTAGTAGCTAACTCTCC-3'
	FLI-1	forward	5'-GAGAGGAGAGTCATCGTCCC-3'
		reverse	5'-TTCCAGGGTTGGCTAGGCGACTGCT-3'
	PU.1	forward	5'-CATCAGAAGACCTGGTGCCCTATGA-3'
		reverse	5'-TCATGTCGCCGCTGCGGAGCAGGTC-3'
	ETS-1	forward	5'-CTCCAGACAGACACCTTGCAGAATG-3'
		reverse	5'-AGTTTGAATTCCCAGCCATCTCCTG-3'
	GATA-1	forward	5'-ACACTGTGGCGGAGAAATGCCAGTG-3'
		reverse	5'-TCATGAGCTGAGCGGAGCCACCACA-3'
	GAPDH	forward	5'-ACTGCTTAGCACCCCTGGCCAAGGT-3'
		reverse	5'-GAGTGGGTGTCGCTGTTGAAGTCAG-3'
	Cloning of the transcription factors
	FLI-1	forward	5'-ATGGACGGGACTATTAAGGAGGCTC-3'
		reverse	5'-CTAGTAGTAGCTGCCTAAGTGTGAA-3'
	PU.1	forward	5'-ATGGAAGGGTTTCCCCTCGTCCCCC-3'
		reverse	5'-TCAGTGGGGCGGGTGGCGCCGCTCG-3'
	GATA-1	forward	5'-ATGGAGTTCCCTGGCCTGGGGTCCC-3'
		reverse	5'-TCATGAGCTGAGCGGAGCCACCACA-3'
	PF4 promoter deletions
	Del(500)	forward	5'-TTCACTTCAATGTTTTAATG-3'
	Del(300)	forward	5'-CATACAGCATACCTTCTGCG-3'
	Del(100)	forward	5'-AGTGTCATTGCTTCTGTGGA-3'
	Del Rv	reverse	5'-CTAAGTGCCAGACAGTGGCT-3'
	PF4 promoter mutants
	-73/-51 ETSmut	forward	5'-GGATCACCGGTTCATCCCCTATCCCGGGTCGGTGGACTGG-3'
	(For the first step)	reverse	5'-GCCGGGCCTTTCTTTATGTT-3'
	-73/-51 ETSmut	forward	5'-CTGCTGACAGCTGGCCTCAGCTGCTTCTTT-3'
	(For the second step)	reverse	First PCR product
	EMSA
	-51 ETS	sense	5'-CCCGGGTTTCCGGACTGGGCTG-3'
		antisense	5'-CAGCCCAGTCCGGAAACCCGGG-3'
	-51 ETSmut	sense	5'-CCCGGGTCGGTGGACTGGGCTG-3'
		antisense	5'-CAGCCCAGTCCACCGACCCGGG-3'
	-73 ETS	sense	5'-CTGTGGATCACTTCCTCATCCCC-3'
		antisense	5'-GGGGATGAGGAAGTGATCCACAG-3'
	ChIP assay
	-51 ETS	forward	5'-GTACTATCTTAGTTTCCGCACCGC-3'
		reverse	5'-TGCTCAGTGCGATGGGAAACTC-3'
	GAPDH	forward	5'-ATGCCTTCTTGCCTCTTGTCTCT-3'
		reverse	5'-GCTCACCATGTAGCACTCACC-3'
	Hprt targeting vectors
	PF4 WT	forward	5'-GGCCCTCGAGACGCGTAATTCCTTTACTCTGCGAAT-3'
	PF4(-51 ETSmut)	forward	5'-GTTGCTTTAATCTTGGCTGGCC-3'
	PF4 WT/-51 ETSmut	reverse	5'-GGCCCCGCGGCTAAGTGCCAGACAGTGGCT-3'
	siRNA target sequences
	Control	Qiagen	AllStars Negative Control siRNA
	FLI-1	Qiagen	5'-UCCGACCGAGUCGUCCAUGUA-3'
	ELF-1	Qiagen	5'-CAGAACUUAAAUAGAAGGCAA-3'
	GABPa	Ambion	5'-GGAUUUCAGGAGAAGAUAG-3'
